# Supplementary material for: Metagenomic and paleopathological analyses of a historic documented collection explore ancient dental calculus as a diagnostic tool
Source: Sci Rep. 2024 Jun 26;14:14720. doi: 10.1038/s41598-024-64818-7 (PMC11208530; doi:10.1038/s41598-024-64818-7)
Supplement: Supplementary file 2 — Supplementary Information 2. [file 41598_2024_64818_MOESM2_ESM.xlsx]

## Sheet: Sheet1
Supplementary Tables
Title: Metagenomic and paleopathological analyses of a historic documented collection assess ancient dental calculus as a diagnostic tool
Authors: Rita M. Austin, Tanvi P. Honap, Allison E. Mann, Alexander Hübner, Cassandra M. S. DeGaglia, Christina Warinner, Molly Zuckerman, and Courtney A. Hofman

## Sheet: SuppTable 1
Table S1. Diagnostic criteria and single composite diagnostic score for tuberculosis (see Supplemental materials and results) and syphilis (following Harper et al. 2011) and high diagnostic value indicators for tuberculosis (modified from Dangvard Pedersen et al. 2019)
Pathological condition	Score	Diagnostic Criteria
Syphilis (Acquired)	0	Lesions consistent with a nontreponemal process (e.g., taphonomic process, noninfectious etiology, etc.).
	1	Lesions consistent with treponemal disease on one or more skeletal elements (periosteal reactions, tibial pseudo-bowing, polsters, grenzlinie).
	2	Lesions suggestive of treponemal disease on a single element [Hackett' s (1976) on trial characteristics: Finely striated nodes and expansions; coarsely striated and pitted expansions; and rugose nodes and expansions on long bones]; or Stage 1–3 caries sicca lesions (clustered pits, confluent pits, focal superficial cavitation).
	3	Lesions suggestive of treponemal disease on multiple skeletal elements.
	4	Lesions specific to treponemal disease [Hackett's (1976) diagnostic criteria: Stage 4–6 caries sicca lesions (serpiginous cavitation, nodular cavitation, and caries sicca) or nodes/expansions with superficial cavitations on long bones] on a single skeletal element.
	5	Lesions specific to treponemal disease found on multiple skeletal elements or in the presence of lesions suggestive of treponemal disease on other skeletal elements
Syphilis (congenital)	0	Lesions consistent with a nontreponemal process (e.g., taphonomic process, noninfectious etiology, etc.)
	1	Lesions consistent with congenital syphilis (periosteal reactions, high palatal arch, disproportionate maxillae and mandible, true tibial bowing).
	2	Lesions suggestive of congenital syphilis (Parrot’s/Higoumenakia sign, flared scapulae, Fournier’s/ Mulberry molar)
	3	Lesions highly suggestive of congenital syphilis (Wimberger’s sign, notched and tapering (Hutchinson’s) incisors, Moon’s molars).
Tuberculosis	0	Lesions consistent with a non-tuberculosis process (e.g., taphonomic process, non-infectious etiology, etc.)
	1	Periosteal reactions on visceral surfaces of rib on a single rib OR predominantly destructive, lytic lesions observable on one lumbar or thoracic vertebrae (e.g., vertebral collapse)
	2	Periosteal reactions on visceral surfaces of rib on multiple ribs OR predominantly destructive, lytic lesions observable on more than one lumbar or thoracic vertebrae (e.g., vertebral collapse)
	3	Periosteal reactions on visceral surfaces of rib on multiple ribs and predominantly destructive, lytic lesions observable on more than one lumbar or thoracic vertebrae (e.g., vertebral collapse)
Diagnostic indicators for Tuberculosis	Probability of true TB diagnosis	Score	Diagnostic Criteria
RIB2*	0.337	0	No bone changes related to TB are present on all ribs examined
		1	Two or more pieces of all ribs examined larger than 5 cm have: Superficial bone proliferation covering more than 5 cm or One or more bean-shaped lytic lesions measuring more than 5 mm in diameter
VEN2*	0.533	0	No bone changes related to TB are present on all thoracic and lumbar vertebral bodies examined
		1	Two or more thoracic or lumbar ventral surfaces have a proliferation of bone, typically with a woven appearance that covers at least 50% of the bones surface
BOD*	0.332	0	No bone changes related to TB are present on the lateral body of the ilium between the lower gluteal line and the upper acetabular margin
		1	One of the following is present on the lateral body of the ilium between the lower gluteal line and the upper acetabular margin: Three or more pits with a roughly circular shape and rounded edges each measuring more than 3 mm (in severe cases an abscess can be present) or a proliferation of bone with a woven structure is present on at least 50% of the bone s surface
ACE2*	0.42	0	No bone changes related to TB are present on the acetabular fossa of the acetabulum
		1	Two or more deep cavities are present in the acetabular fossa, each measuring more than 3 mm or covering more than 50% of the area, with borders having the appearance of a woven structure with dense trabeculae
ILI*	0.296	0	No bone changes related to TB are present on the iliac auricular surfaces
		1	Clustered pits or large cavities in two or more areas on the iliac auricular surfaces, each measuring more than 3 mm or in one area measuring more than 10 mm
PU*	0.092	0	No bone changes related to TB are present on the olecranon process of the proximal ulna
		1	Clustered pits or large cavities in two or more areas on the olecranon process of the proximal ulna, each measuring more than 3 mm or in one area measuring more than 10 mm
RIB1	0.4	0	No bone changes related to TB are present on all visceral rib surfaces examined
		1	Low nodules and a rough texture covering more than 5 cm on all visceral rib surfaces examined
VER	0.087	0	No bone changes related to TB are present on all cranial and caudal surfaces of all thoracic and lumbar vertebral bodies. Thoracic and lumbar vertebrae are recorded seperately
		1	Clustered pits or deep cavities in one area measuring more than 10 mm are present on thoracic and lumbar vertebral bodies
VEN1	0.208	0	No bone changes related to TB are present on all thoracic and lumbar vertebral bodies examined
		1	Three or more large pits with a roughly circular shape and rounded edges each measuring at least 3 mm in diameter on thoracic and lumbar vertebral bodies. In severe cases there can be a large opening in the bone where the original trabecular structure has been destroyed
ACE1	0.055	0	No bone changes related to TB are present on the acetabular fossa of the acetabulum
		1	Clustered pitting or large cavities occur on the articular surface in two or more areasare present in the acetabular fossa, each measuring more than 3 mm or in one area measuring more than 10 mm. In severe cases, there can be extensive bone destruction.
PF1	0.034	0	No bone changes related to TB are present on the head of the femur
		1	Clustered pits or cavities ocurr on the femoral head in two or more areas, each measuring more than 3 mm, or in one area measuring more than 10 mm.
PF2	0.013	0	No bone changes related to TB are present on the proximal femur
		1	Clustered pits or large cavities in two or more areas on the proximal femur, each measuring more than 3 mm or in one area measuring more than 10 mm
DF	0.021	0	No bone changes related to TB are present on the articular surface of the distal femur
		1	Clustered pits or cavities in two or more areas on the articular surface of the distal femur, each measuring more than 3 mm or in one area measuring more than 10 mm
PT1	0.004	0	No bone changes related to TB are present on the articular surface of the proximal tibia
		1	Clustered pits or large cavities in two or more areas occur on the articular surface of the proximal tibia, each measuring more than 3 mm or in one area measuring more than 10 mm
PT2	0.021	0	No bone changes related to TB are present on the intercondylar area of the proximal tibia
		1	Three or more large pits or large cavities occur on the intercondylar area, each measuring more than 3 mm or there is a proliferation of bone with a woven appearance that has spread across at least 50% of the intercondylar area. Bone destrcution and proliferation can occur in the same specimen.
DH1	0.034	0	No bone changes related to TB are present on the condylar area of the distal humerus
		1	Clustered pits covering more than 1 cm2 are present on the posterior condylar portion of the humerus on the lateral, medial, or both sides.
DH2	0.021	0	No bone changes related to TB are present on the articular surface of the distal humerus
		1	Clustered pits or large cavities occur in two or more areas on the articular surface, each measuring more than 3 mm or in one area measuring more than 10 mm.
PR	0.021	0	No bone changes related to TB are present on the radial tuberosity of the proximal ulna
		1	Clustered pits or large cavities are present on the radial tuberosity, each measuring more than 3 mm or in one area measuring more than 10 mm
* High diagnostic value indicators. According to Dangvard Pedersen et al. (2019), these six are found in significantly (p < 0.001) more of skeletons with a clinical, antemortem diagnosis of TB; they are significantly related to at least one-half of the other TB indicators; and their sensitivity measure exceeds 0.05.

## Sheet: SuppTable 2
Table S2. Shotgun data mapped to the ancestral MTBC reference genome (Comas et al. 2010).
Key:
T: Tuberculosis		SE: Single End
S: Syphilis		PE: Paired End
N: Negative
Sample	Medically Diagnosed Pathogen	SE or PE sequencing	Total Reads	Analysis-ready reads (trimmed and merged)	Proportion of reads kept after trimming (PE + SE) and merging (PE)	Mapped reads	Proportion of reads mapped (Mapped reads / Analysis-ready reads)	Q37 mapped reads	Unique Q37 mapped reads	Average length of mapped reads	Mean coverage	Std dev of mean coverage	% reference covered >= 1X	% reference covered >= 5X	Cluster factor (Mapped reads/ Unique Q37 mapped reads)	% endogenous DNA (Unique Q37 mapped reads / Total reads)	No. of homozygous SNPs	No. of heterozygous SNPs
ARP 1 T	T	SE	7085101	6833872	0.9645	5937	0.0008	3367	1858	40.8111	0.0172X	0.6798X	0.0042	0.0006	3.1953	0.026224	3	44
ARP 10 T	T	SE	9556608	7093547	0.7422	3307	0.0004	1552	515	42.9398	0.005X	0.3955X	0.0005	0.0002	6.4213	0.00538894	6	13
ARP 11 T	T	PE	72232292	56356336	0.7802	33816	0.0006	18668	1993	40.2524	0.0182X	0.8665X	0.0022	0.0006	16.9673	0.00275915	13	49
ARP 12 T	T	SE	8563068	7965366	0.9302	1453	0.0001	603	309	40.1197	0.0028X	0.2482X	0.0004	0.0001	4.7022	0.00360852	4	9
ARP 13 T	T	SE	7434592	6990102	0.9402	1659	0.0002	722	451	38.5211	0.0039X	0.2664X	0.0008	0.0002	3.6784	0.00606624	2	15
ARP 14 T	T	SE	10421456	7622933	0.7314	2026	0.0002	907	543	40.6703	0.005X	0.3332X	0.001	0.0002	3.7311	0.0052104	2	23
ARP 15 T	T	PE	10395922	9665867	0.9297	7893	0.0008	4466	2200	38.9445	0.0194X	0.8391X	0.0026	0.0006	3.5877	0.0211621	13	55
ARP 16 T	T	SE	10541297	10244153	0.9718	2773	0.0002	1299	721	38.4258	0.0063X	0.349X	0.0011	0.0003	3.846	0.00683977	6	19
ARP 17 T	T	SE	8639763	7979479	0.9235	1846	0.0002	790	479	38.1608	0.0041X	0.2304X	0.0011	0.0002	3.8538	0.00554413	2	11
ARP 18 T	T	PE	10192831	9776418	0.9591	4367	0.0004	2236	1532	37.3336	0.013X	0.4436X	0.0056	0.0004	2.8505	0.0150302	6	25
ARP 19 T	T	PE	10765422	9718642	0.9027	2610	0.0002	1214	755	37.5338	0.0064X	0.3858X	0.0013	0.0003	3.4569	0.00701319	1	23
ARP 2 T	T	PE	8962934	8201534	0.915	4522	0.0005	2117	1358	35.2121	0.0108X	0.4595X	0.0026	0.0004	3.3298	0.0151513	4	31
ARP 20 T	T	SE	9674263	8029676	0.83	4338	0.0005	2111	1058	39.6474	0.0095X	0.5316X	0.0013	0.0004	4.1001	0.0109362	8	30
ARP 3 T	T	PE	9589718	9099396	0.9488	3553	0.0003	1576	1057	35.8798	0.0086X	0.4256X	0.0018	0.0004	3.3614	0.0110222	1	25
ARP 4 T	T	PE	10126316	9149612	0.9035	7684	0.0008	4287	2053	36.7842	0.0171X	0.7069X	0.0026	0.0006	3.7428	0.0202739	12	41
ARP 5 T	T	PE	92029333	77766893	0.845	98153	0.0012	43579	4363	33.0383	0.0327X	0.9285X	0.0052	0.0016	22.4966	0.00474088	72	66
ARP 6 T	T	SE	8380223	8052947	0.9609	5432	0.0006	2689	1582	39.9475	0.0143X	0.6521X	0.0022	0.0006	3.4336	0.0188778	13	33
ARP 7 T	T	PE	8696577	8307841	0.9553	3873	0.0004	1847	1212	37.0553	0.0102X	0.4966X	0.0017	0.0004	3.1955	0.0139365	5	35
ARP 8 T	T	PE	9226004	8896910	0.9643	3639	0.0004	1691	1139	39.8464	0.0103X	0.5051X	0.0017	0.0004	3.1949	0.0123455	9	26
ARP 9 T	T	PE	10366877	9729140	0.9384	8452	0.0008	4046	2342	36.5004	0.0194X	0.7193X	0.0037	0.0008	3.6088	0.0225912	11	56
ARP 21 S	S	PE	9941418	9073034	0.9126	1536	0.0001	684	424	35.4693	0.0034X	0.1778X	0.0011	0.0002	3.6226	0.00426499	0	13
ARP 30 S	S	PE	84769767	30715800	0.3623	19136	0.0006	9160	713	36.2258	0.0059X	0.2993X	0.0013	0.0003	26.8387	0.000841102	4	20
ARP 31 S	S	PE	96739684	40834098	0.4221	55752	0.0013	30716	4415	41.559	0.0416X	1.3388X	0.0043	0.0015	12.6278	0.00456379	57	87
ARP 32 S	S	SE	10720154	8268521	0.7713	5494	0.0006	2703	673	43.9822	0.0067X	0.5066X	0.0005	0.0002	8.1634	0.00627789	13	9
ARP 13 S	S	SE	8166313	7409275	0.9072	1980	0.0002	954	647	38.7094	0.0057X	0.3245X	0.0012	0.0003	3.0602	0.00792279	0	24
ARP 34 S	S	SE	9974471	9610087	0.9634	7118	0.0007	3986	1996	39.0085	0.0176X	0.7561X	0.0025	0.0006	3.5661	0.0200111	12	48
ARP 35 S	S	PE	9391030	8974921	0.9556	5268	0.0005	2603	1487	36.074	0.0122X	0.582X	0.0018	0.0005	3.5427	0.0158343	7	39
ARP 36 S	S	PE	10150353	9545083	0.9403	11263	.0011	6062	2824	38.1254	0.0244X	0.8048X	0.0079	0.0007	3.9883	0.0278217	16	58
ARP 37 S	S	SE	8160682	6332373	0.7759	1554	0.0002	750	484	39.8264	0.0044X	0.2518X	0.0012	0.0002	3.2107	0.00593088	1	13
ARP 38 S	S	SE	7232609	5968925	0.8252	1975	0.0003	962	506	40.8972	0.0047X	0.3184X	0.0009	0.0002	3.9031	0.00699609	1	11
ARP 39 S	S	SE	8288014	7880191	0.9507	2746	0.0003	1407	748	34.881	0.0059X	0.268X	0.0014	0.0003	3.6711	0.00902508	6	20
ARP 22 S	S	SE	6676754	6512938	0.9754	2976	0.0004	1385	925	37.0205	0.0078X	0.3899X	0.0015	0.0004	3.2172	0.013854	5	22
ARP 23 S	S	SE	7612937	7262676	0.9539	2437	0.0003	1191	795	40.3987	0.0073X	0.3844X	0.0014	0.0003	3.0654	0.0104428	7	22
ARP 24 S	S	SE	6643968	6503027	0.9787	3410	0.0005	1656	1091	37.4592	0.0093X	0.4379X	0.0017	0.0004	3.1255	0.0164209	5	26
ARP 25 S	S	SE	6276063	6131565	0.9769	2760	0.0004	1360	941	37.4867	0.008X	0.3839X	0.0015	0.0004	2.933	0.0149935	8	29
ARP 26 S	S	PE	8999548	8382949	0.9314	4988	0.0005	2397	1491	34.7089	0.0117X	0.5063X	0.0023	0.0005	3.3454	0.0165675	12	30
ARP 27 S	S	SE	7642968	7476903	0.9782	2784	0.0003	1323	890	36.0697	0.0073X	0.3613X	0.0014	0.0004	3.128	0.0116447	5	25
ARP 28 S	S	SE	12031853	8817035	0.7328	1945	0.0002	785	415	41.8699	0.0039X	0.3124X	0.0007	0.0002	4.6867	0.00344918	5	7
ARP 29 S	S	SE	6624608	5938166	0.8963	3881	0.0006	2200	1389	37.6703	0.0119X	0.5319X	0.002	0.0005	2.794	0.0209673	7	32
Eneg1	NA	PE	497908	163068	0.3275	18	0.0001	7	4	60.5	0.0001X	0.0074X	0.0001	0	4.5	0.000803361	0	0
Eneg2	NA	PE	386449	152368	0.3942	22	0.0001	10	4	61.75	0.0001X	0.0075X	0.0001	0	5.5	0.00103507	0	0
libneg	NA	PE	373696	95122	0.2545	22	0.0002	0	0	There were no unique mapped reads	N/A	N/A	N/A	N/A	N/A	0	N/A	N/A
libneg2	NA	SE	4796495	217287	0.0453	27	0.0001	9	1	63	0X	0.0038X	0	0	27	2.08486e-05	0	0
libneg3	NA	SE	6493195	772547	0.1189	29	0	9	3	42	0X	0.0061X	0	0	9.6666	4.62022e-05	0	0
neg1	NA	PE	789571	596214	0.7551	18	0	3	2	50.5	0X	0.0048X	0	0	9	0.000253302	0	0
neg2	NA	PE	2212946	734429	0.3318	173	0.0002	61	11	36.4545	0.0001X	0.0102X	0.0001	0	15.7272	0.000497075	0	0
neg3	NA	PE	8472534	7810350	0.9218	280	0	146	44	42.3864	0.0004X	0.0339X	0.0003	0	6.3636	0.000519325	0	0

## Sheet: SuppTable 3
Table S3. Shotgun data mapped to T. p. pallidum (GCA 000604125.1).
Key:
T: Tuberculosis		SE: Single End
S: Syphilis		PE: Paired End
N: Negative
Sample	Medically Diagnosed Pathogen	SE or PE Sequencing	Total Reads	Analysis-ready reads (trimmed and merged)	Proportion of reads kept after trimming (PE + SE) and merging (PE)	Mapped reads	Proportion of reads mapped (Mapped reads / Analysis-ready reads)	Q37 mapped reads	Unique Q37 mapped reads	Average length of mapped reads	Rescaled or Not	Mean coverage	Std dev of mean coverage	% reference covered >= 1X	% reference covered >= 5X	Cluster factor (Mapped reads/ Unique Q37 mapped reads)	% endogenous DNA (Unique Q37 mapped reads / Total reads)	No. of homozygous SNPs	No. of heterozygous SNPs
ARP 1 T	T	SE	7085101	6833872	0.9645	1858	0.0002	6	6	33.1667	No	0.0002X	0.015X	0.0001	0	309.667	8.46847e-05	0	0
ARP 10 T	T	SE	9556608	7093547	0.7422	2436	0.0003	5	4	35	No	0.0001X	0.0145X	0.0001	0	609	4.18559e-05	0	0
ARP 11 T	T	PE	72232292	56356336	0.7802	18545	0.0003	512	111	35.3694	Yes	0.0034X	0.2185X	0.0009	0.0002	167.072	0.000153671	2	4
ARP 12 T	T	SE	8563068	7965366	0.9302	989	0.0001	22	17	34.1176	No	0.0005X	0.0505X	0.0002	0	58.1764	0.000198527	1	0
ARP 13 T	T	SE	7434592	6990102	0.9402	850	0.0001	8	7	35.2857	No	0.0002X	0.0222X	0.0001	0	121.428	9.41545e-05	0	0
ARP 14 T	T	SE	10421456	7622933	0.7314	1306	0.0001	21	17	35.2353	No	0.0005X	0.027X	0.0004	0	76.8235	0.000163125	0	0
ARP 15 T	T	PE	10395922	9665867	0.929775	2232	0.000231	12	10	36.5	No	0.0003X	0.0217X	0.0003	0	223.2	9.61916e-05	0	0
ARP 16 T	T	SE	10541297	10244153	0.9718	1418	0.0001	30	23	34.6957	Yes	0.0007X	0.0594X	0.0003	0.0001	61.6521	0.000218189	2	0
ARP 17 T	T	SE	8639763	7979479	0.9235	695	0	12	9	33.5556	No	0.0003X	0.0296X	0.0001	0	77.2222	0.00010417	1	0
ARP 18 T	T	PE	10192831	9776418	0.959146	1703	0.000174	30	26	34.5769	Yes	0.0008X	0.0557X	0.0004	0.0001	65.5	0.000255081	0	3
ARP 19 T	T	PE	10765422	9718642	0.902765	1578	0.000162	30	27	34.0741	Yes	0.0008X	0.0671X	0.0003	0.0001	58.4444	0.000250803	1	2
ARP 2 T	T	PE	8962934	8201534	0.91505	1947	0.000237	38	36	30.8333	Yes	0.001X	0.0429X	0.0007	0	54.0833	0.000401654	0	0
ARP 20 T	T	SE	9674263	8029676	0.83	2219	0.0002	27	26	32.8462	Yes	0.0007X	0.0552X	0.0003	0	85.3461	0.000268754	0	1
ARP 3 T	T	PE	9589718	9099396	0.94887	1468	0.000161	26	24	36	Yes	0.0008X	0.0342X	0.0006	0	61.1666	0.000250268	0	0
ARP 4 T	T	PE	10126316	9149612	0.903548	1506	0.000165	3	3	33.3333	No	0.0001X	0.0094X	0.0001	0	502	2.96258e-05	0	0
ARP 5 T	T	PE	92029333	77766893	0.845	28882	0.0003	615	127	31.0236	Yes	0.0034X	0.1303X	0.0014	0.0002	227.417	0.000137999	1	3
ARP 6 T	T	SE	8380223	8052947	0.9609	1426	0.0001	28	23	36.3478	Yes	0.0007X	0.0418X	0.0005	0	62	0.000274456	0	0
ARP 7 T	T	PE	8696577	8307841	0.9553	2212	0.000266	66	63	34.3333	Yes	0.0019X	0.0738X	0.001	0.0001	35.1111	0.000724423	0	0
ARP 8 T	T	PE	9226004	8896910	0.96433	1389	0.000156	22	22	35.6364	Yes	0.0007X	0.0358X	0.0005	0	63.1363	0.000238456	0	0
ARP 9 T	T	PE	10366877	9729140	0.938483	2295	0.000236	33	31	31	Yes	0.0008X	0.0402X	0.0006	0	74.0322	0.000299029	2	0
ARP 21 S	S	PE	9941418	9073034	0.91265	674	7.4e-05	10	8	30.375	No	0.0002X	0.0186X	0.0002	0	84.25	8.04714e-05	0	0
ARP 30 S	S	PE	84769767	30715800	0.3623	7756	0.0002	102	9	33.1111	No	0.0003X	0.0188X	0.0002	0	861.778	1.0617e-05	0	0
ARP 31 S	S	PE	96739684	40834098	0.4221	11421	0.0002	82	38	37.5789	Yes	0.0012X	0.0694X	0.0005	0.0001	300.553	3.92807e-05	1	1
ARP 32 S	S	SE	10720154	8268521	0.7713	3895	0.0004	26	19	34.3684	No	0.0006X	0.0616X	0.0001	0	205	0.000177236	1	0
ARP 33 S	S	SE	8166313	7409275	0.9072	1002	0.0001	10	10	39.4	No	0.0003X	0.0252X	0.0002	0	100.2	0.000122454	0	0
ARP 34 S	S	SE	9974471	9610087	0.9634	2030	0.0002	28	25	34.84	Yes	0.0008X	0.0431X	0.0005	0	81.2	0.00025064	1	1
ARP 35 S	S	PE	9391030	8974921	0.955691	2352	0.000262	30	28	33.5357	Yes	0.0008X	0.0432X	0.0005	0	84	0.000298157	0	0
ARP 36 S	S	PE	10150353	9545083	0.94037	3531	0.00037	12	12	31.5	No	0.0003X	0.0238X	0.0002	0	294.25	0.000118222	0	0
ARP 37 S	S	SE	8160682	6332373	0.7759	648	0.0001	6	5	33	No	0.0001X	0.0132X	0.0001	0	129.6	6.12694e-05	0	0
ARP 38 S	S	SE	7232609	5968925	0.8252	1166	0.0001	15	14	33.6429	No	0.0004X	0.0274X	0.0003	0	83.2857	0.000193568	0	0
ARP 39 S	S	SE	8288014	7880191	0.9507	699	0	4	2	32	No	0.0001X	0.0075X	0.0001	0	349.5	2.41312e-05	0	0
ARP 22 S	S	SE	6676754	6512938	0.9754	1091	0.0001	17	14	33	No	0.0004X	0.023X	0.0003	0	77.9285	0.000209683	0	0
ARP 23 S	S	SE	7612937	7262676	0.9539	1225	0.0001	31	26	42.6923	Yes	0.001X	0.0465X	0.0006	0	47.1153	0.000341524	0	0
ARP 24 S	S	SE	6643968	6503027	0.9787	1065	0.0001	9	9	32.7778	No	0.0003X	0.0189X	0.0002	0	118.333	0.000135461	0	0
ARP 25 S	S	SE	6276063	6131565	0.9769	883	0.0001	5	5	33.8	No	0.0001X	0.0144X	0.0001	0	176.6	7.96678e-05	0	0
ARP 26 S	S	PE	8999548	8382949	0.931486	1962	0.000234	33	33	31.6364	Yes	0.0009X	0.0413X	0.0006	0	59.4545	0.000366685	0	0
ARP 27 S	S	SE	7642968	7476903	0.9782	1276	0.0001	22	19	35.0526	Yes	0.0006X	0.0382X	0.0003	0	67.1578	0.000248595	0	0
ARP 28 S	S	SE	12031853	8817035	0.7328	1322	0.0001	14	12	33.25	No	0.0003X	0.0354X	0.0001	0	110.167	9.97353e-05	1	0
ARP 29 S	S	SE	6624608	5938166	0.8963	1077	0.0001	6	5	37.2	No	0.0002X	0.0147X	0.0001	0	215.4	7.54762e-05	0	0
Eneg1	NA	PE	497908	163068	0.3275	4	0	0	0	There were no unique mapped reads	BAM file was empty, truncated, or not generated	N/A	N/A	N/A	N/A	N/A	0	N/A	N/A
Eneg2	NA	PE	386449	152368	0.3942	7	0	0	0	There were no unique mapped reads	BAM file was empty, truncated, or not generated	N/A	N/A	N/A	N/A	N/A	0	N/A	N/A
libneg1	NA	PE	373696	95122	0.2545	2	0	0	0	There were no unique mapped reads	BAM file was empty, truncated, or not generated	N/A	N/A	N/A	N/A	N/A	0	N/A	N/A
libneg2	NA	SE	4796495	217287	0.0453	9	0	0	0	There were no unique mapped reads	BAM file was empty, truncated, or not generated	N/A	N/A	N/A	N/A	N/A	0	N/A	N/A
libneg3	NA	SE	6493195	772547	0.1189	5	0	0	0	There were no unique mapped reads	BAM file was empty, truncated, or not generated	N/A	N/A	N/A	N/A	N/A	0	N/A	N/A
neg1	NA	PE	789571	596214	0.755111	8	1.3e-05	0	0	There were no unique mapped reads	BAM file was empty, truncated, or not generated	N/A	N/A	N/A	N/A	N/A	0	N/A	N/A
neg2	NA	PE	2212946	734429	0.331878	106	0.000144	0	0	There were no unique mapped reads	BAM file was empty, truncated, or not generated	N/A	N/A	N/A	N/A	N/A	0	N/A	N/A
neg3	NA	PE	8472534	7810350	0.921843	127	1.6e-05	3	1	31	No	0X	0.0052X	0	0	127	1.18028e-05	0	0
		24

## Sheet: SuppTable 4
Table S4. Shotgun data mapped to various reference genomes of common oral bacteria F. nucleatum (GCA 000007325.1), P. gingivalis (GCA 000010505.1), and T. forsynthia (GCA 000238215.1).
Key:
T: Tuberculosis		SE: Single End
S: Syphilis		PE: Paired End
N: Negative
Sample	Medically Diagnosed Pathogen	SE or PE sequencing	Reference genome	Total Reads	Analysis-ready reads (trimmed and merged)	Proportion of reads kept after trimming (PE + SE) and merging (PE)	Mapped reads	Proportion of reads mapped (Mapped reads / Analysis-ready reads)	Q37 mapped reads	Unique Q37 mapped reads	Average length of mapped reads	Rescaled or Not	Mean coverage	Std dev of mean coverage	% reference covered >= 1X	% reference covered >= 5X	Cluster factor (Mapped reads/ Unique Q37 mapped reads)	% endogenous DNA (Unique Q37 mapped reads / Total reads)	No. of homozygous SNPs	No. of heterozygous SNPs
Eneg1	N	PE	F. nucleatum	497908	163068	0.3275	8	0	0	0	There were no unique mapped reads	BAM file was empty, truncated, or not generated	N/A	N/A	N/A	N/A	N/A	0	N/A	N/A
Eneg2	N	PE	F. nucleatum	386449	152368	0.3942	10	0	2	1	72	No	0X	0.0058X	0	0	10	0.000258766	0	0
libneg	N	PE	F. nucleatum	373696	95122	0.2545	0	0	0	0	There were no unique mapped reads	BAM file was empty, truncated, or not generated	N/A	N/A	N/A	N/A	N/A	0	N/A	N/A
libneg2	N	SE	F. nucleatum	4796495	4736576	0.9875	10	0	0	0	There were no unique mapped reads	BAM file was empty, truncated, or not generated	N/A	N/A	N/A	N/A	N/A	0	N/A	N/A
libneg3	N	SE	F. nucleatum	6493195	6294988	0.9694	14	0	14	2	74	No	0.0001X	0.0082X	0.0001	0	7	3.08015e-05	0	0
neg3	N	PE	F. nucleatum	8472534	7810350	0.9218	130	0	9	3	38	No	0.0001X	0.0072X	0.0001	0	43.3333	3.54085e-05	0	0
neg1	N	PE	F. nucleatum	789571	596214	0.7551	3	0	0	0	There were no unique mapped reads	BAM file was empty, truncated, or not generated	N/A	N/A	N/A	N/A	N/A	0	N/A	N/A
neg2	N	PE	F. nucleatum	2212946	734429	0.3318	203	0.0002	89	8	50	No	0.0002X	0.0136X	0.0002	0	25.375	0.000361509	0	0
ARP 20	T	SE	F. nucleatum	9674263	9307584	0.962	418	0	106	93	72.9892	Yes	0.0031X	0.0561X	0.0031	0	4.4946	0.000961314	0	0
ARP 19	T	SE	F. nucleatum	10765422	9718642	0.9027	5552	0.0005	2352	2292	43.4092	Yes	0.0458X	0.2325X	0.0432	0	2.4223	0.0212904	1	1
ARP 34	S	SE	F. nucleatum	9974471	9330656	0.9354	1124	0.0001	779	679	71.7541	Yes	0.0224X	0.1522X	0.0218	0	1.6553	0.00680738	0	0
ARP 28	S	SE	F. nucleatum	12031853	11831703	0.9833	148	0	14	13	70.1538	No	0.0004X	0.0205X	0.0004	0	11.3846	0.000108047	0	0
ARP 30	S	PE	F. nucleatum	84769767	30715800	0.3623	78499	0.0025	52198	4505	44.0058	Yes	0.0912X	0.3073X	0.0857	0	17.4248	0.00531439	0	0
ARP 18	T	PE	F. nucleatum	10192831	9776418	0.9591	2464	0.0002	350	334	44.0299	Yes	0.0068X	0.1236X	0.0061	0	7.3772	0.00327681	3	0
ARP 33	S	SE	F. nucleatum	8166313	7625946	0.9338	178	0	105	92	73.25	Yes	0.0031X	0.0556X	0.0031	0	1.9347	0.00112658	0	0
ARP 13	T	SE	F. nucleatum	7434592	7156468	0.9625	29	0	6	4	72.75	No	0.0001X	0.0116X	0.0001	0	7.25	5.38025e-05	0	0
ARP 31	S	PE	F. nucleatum	96739684	40834098	0.4221	127091	0.0031	78395	46792	49.0167	Yes	1.0547X	1.2497X	0.5722	0.0189	2.716	0.048369	11	114
ARP 21	S	PE	F. nucleatum	9941418	9073034	0.9126	3184	0.0003	1961	1201	52.9575	Yes	0.0292X	0.1722X	0.0286	0	2.6511	0.0120808	0	0
ARP 17	T	SE	F. nucleatum	8639763	8069639	0.934	1300	0.0001	1103	839	73.6639	Yes	0.0284X	0.1713X	0.0276	0	1.5494	0.00971091	0	0
ARP 27	S	SE	F. nucleatum	7642968	6879947	0.9001	550	0	492	438	72.9498	Yes	0.0147X	0.1217X	0.0145	0	1.2557	0.00573076	0	0
ARP 16	T	SE	F. nucleatum	10541297	10143352	0.9622	111	0	77	63	73.3492	Yes	0.0021X	0.046X	0.0021	0	1.7619	0.000597649	0	0
ARP 15	T	PE	F. nucleatum	10395922	9665867	0.9297	11716	0.0012	4898	4650	43.3217	Yes	0.0926X	0.3321X	0.0812	0	2.5195	0.0447291	0	0
ARP 14	T	SE	F. nucleatum	10421456	10227281	0.9813	212	0	39	35	71.7143	Yes	0.0012X	0.034X	0.0012	0	6.0571	0.000335846	0	0
ARP 10	T	SE	F. nucleatum	9556608	9457388	0.9896	446	0	24	21	72.5238	No	0.0007X	0.0276X	0.0007	0	21.238	0.000219743	0	0
ARP 12	T	SE	F. nucleatum	8563068	8081224	0.9437	35	0	9	9	74.2222	No	0.0003X	0.0175X	0.0003	0	3.8888	0.000105103	0	0
ARP 9	T	PE	F. nucleatum	10366877	9729140	0.9384	14200	0.0014	7112	6828	43.0101	Yes	0.135X	0.392X	0.1188	0	2.0796	0.0658636	0	1
ARP 26	S	PE	F. nucleatum	8999548	8382949	0.9314	3973	0.0004	1305	1215	44.7523	Yes	0.025X	0.1629X	0.0242	0	3.2699	0.0135007	0	2
ARP 11	T	PE	F. nucleatum	72232292	56356336	0.7802	32311	0.0005	2129	1070	39.6785	Yes	0.0195X	0.3248X	0.0138	0.0005	30.1971	0.00148133	19	4
ARP 25	S	SE	F. nucleatum	6276063	5844779	0.9312	100	0	54	46	72.5	Yes	0.0015X	0.0391X	0.0015	0	2.1739	0.000732944	0	0
ARP 8	T	PE	F. nucleatum	9226004	8896910	0.9643	5344	0.0006	2867	2801	50.5441	Yes	0.0651X	0.2583X	0.0624	0	1.9078	0.0303598	1	0
ARP 7	T	PE	F. nucleatum	8696577	8307841	0.9553	13228	0.0015	7981	7752	46.0101	Yes	0.164X	0.4239X	0.1453	0	1.7063	0.0891385	0	2
ARP 6	T	SE	F. nucleatum	8380223	7948007	0.9484	2878	0.0003	1888	1647	72.2417	Yes	0.0547X	0.2472X	0.0504	0	1.7474	0.0196534	0	0
ARP 24	S	SE	F. nucleatum	6643968	6100849	0.9182	1097	0.0001	966	847	72.8619	Yes	0.0284X	0.1703X	0.0277	0	1.2951	0.0127484	0	0
ARP 23	S	SE	F. nucleatum	7612937	7337871	0.9638	2324	0.0003	1671	1478	72.9147	Yes	0.0496X	0.23X	0.0467	0	1.5723	0.0194143	0	0
ARP 22	S	SE	F. nucleatum	6676754	6077284	0.9102	61	0	39	35	73.0571	Yes	0.0012X	0.0343X	0.0012	0	1.7428	0.000524207	0	0
ARP 5	T	PE	F. nucleatum	92029333	77766893	0.845	58358	0.0007	17067	4372	39.2434	Yes	0.0789X	0.3195X	0.0702	0.0001	13.3481	0.00475066	1	6
ARP 39	S	SE	F. nucleatum	8288014	6461832	0.7796	121	0	107	59	73.4576	Yes	0.002X	0.0453X	0.002	0	2.0508	0.000711871	0	0
ARP 38	S	SE	F. nucleatum	7232609	7076182	0.9783	133	0	24	20	74.7	No	0.0007X	0.0262X	0.0007	0	6.65	0.000276525	0	0
ARP 29	S	SE	F. nucleatum	6624608	6161031	0.93	774	0.0001	532	437	72.4165	Yes	0.0146X	0.1209X	0.0144	0	1.7711	0.00659662	0	0
ARP 37	S	SE	F. nucleatum	8160682	7807750	0.9567	288	0	154	113	72.0973	Yes	0.0037X	0.0642X	0.0036	0	2.5486	0.00138469	0	0
ARP 36	S	PE	F. nucleatum	10150353	9545083	0.9403	6080	0.0006	1137	1104	44.0616	Yes	0.0224X	0.1693X	0.0215	0	5.5072	0.0108765	3	0
ARP 4	T	PE	F. nucleatum	10126316	9149612	0.9035	14046	0.0015	8435	5597	49.8097	Yes	0.1282X	0.3774X	0.1143	0	2.5095	0.0552718	0	0
ARP 3	T	PE	F. nucleatum	9589718	9099396	0.9488	2843	0.0003	697	673	40.1471	Yes	0.0124X	0.1198X	0.0121	0	4.2243	0.00701793	2	0
ARP 2	T	PE	F. nucleatum	8962934	8201534	0.915	10267	0.0012	6827	6022	44.8281	Yes	0.1241X	0.3602X	0.1146	0	1.7049	0.0671878	0	1
ARP 35	S	PE	F. nucleatum	9391030	8974921	0.9556	5282	0.0005	1788	1717	41.6738	Yes	0.0329X	0.1902X	0.0311	0	3.0762	0.0182834	0	2
ARP 1	T	SE	F. nucleatum	7085101	6688697	0.944	737	0.0001	454	374	72.5	Yes	0.0125X	0.1132X	0.0122	0	1.9705	0.00527868	0	0
ARP 32	S	SE	F. nucleatum	10720154	10627781	0.9913	502	0	7	6	74	No	0.0002X	0.0143X	0.0002	0	83.6666	5.59693e-05	0	0
Eneg1	N	PE	P. gingivalis	497908	163068	0.3275	5	0	0	0	There were no unique mapped reads	BAM file was empty, truncated, or not generated	N/A	N/A	N/A	N/A	N/A	0	N/A	N/A
Eneg2	N	PE	P. gingivalis	386449	152368	0.3942	8	0	0	0	There were no unique mapped reads	BAM file was empty, truncated, or not generated	N/A	N/A	N/A	N/A	N/A	0	N/A	N/A
libneg	N	PE	P. gingivalis	373696	95122	0.2545	0	0	0	0	There were no unique mapped reads	BAM file was empty, truncated, or not generated	N/A	N/A	N/A	N/A	N/A	0	N/A	N/A
libneg2	N	SE	P. gingivalis	4796495	4736576	0.9875	8	0	0	0	There were no unique mapped reads	BAM file was empty, truncated, or not generated	N/A	N/A	N/A	N/A	N/A	0	N/A	N/A
libneg3	N	SE	P. gingivalis	6493195	6294988	0.9694	0	0	0	0	There were no unique mapped reads	BAM file was empty, truncated, or not generated	N/A	N/A	N/A	N/A	N/A	0	N/A	N/A
neg3	N	PE	P. gingivalis	8472534	7810350	0.9218	152	0	8	2	49.5	No	0X	0.0065X	0	0	76	2.36057e-05	0	0
neg1	N	PE	P. gingivalis	789571	596214	0.7551	8	0	3	3	53.3333	No	0.0001X	0.0082X	0.0001	0	2.6666	0.000379953	0	0
neg2	N	PE	P. gingivalis	2212946	734429	0.3318	215	0.0002	141	16	40.375	No	0.0003X	0.0166X	0.0003	0	13.4375	0.000723018	0	0
ARP 20	T	SE	P. gingivalis	9674263	9307584	0.962	317	0	24	20	71.85	Yes	0.0006X	0.0247X	0.0006	0	15.85	0.000206734	0	0
ARP 19	T	SE	P. gingivalis	10765422	9718642	0.9027	7578	0.0007	4450	4315	38.3282	Yes	0.0702X	0.316X	0.0585	0.0003	1.7561	0.040082	0	2
ARP 34	S	SE	P. gingivalis	9974471	9330656	0.9354	352	0	268	223	71.2152	Yes	0.0067X	0.0838X	0.0066	0	1.5784	0.00223571	0	0
ARP 28	S	SE	P. gingivalis	12031853	11831703	0.9833	185	0	36	32	71.0938	Yes	0.001X	0.0311X	0.001	0	5.7812	0.000265961	0	0
ARP 30	S	PE	P. gingivalis	84769767	30715800	0.3623	27742	0.0009	14886	1312	37.7706	Yes	0.021X	0.1549X	0.0196	0	21.1448	0.00154772	0	0
ARP 18	T	PE	P. gingivalis	10192831	9776418	0.9591	4074	0.0004	1783	1729	37.2996	Yes	0.0274X	0.1821X	0.0246	0	2.3562	0.0169629	0	0
ARP 33	S	SE	P. gingivalis	8166313	7625946	0.9338	71	0	12	9	74.1111	No	0.0003X	0.0168X	0.0003	0	7.8888	0.000110209	0	0
ARP 13	T	SE	P. gingivalis	7434592	7156468	0.9625	270	0	218	182	72.5385	Yes	0.0056X	0.0768X	0.0054	0	1.4835	0.00244802	0	0
ARP 31	S	PE	P. gingivalis	96739684	40834098	0.4221	28541	0.0006	11943	6656	42.5063	Yes	0.1201X	0.4662X	0.0901	0.0015	4.288	0.00688032	5	11
ARP 21	S	PE	P. gingivalis	9941418	9073034	0.9126	1571	0.0001	548	391	34.844	Yes	0.0058X	0.0799X	0.0055	0	4.0179	0.00393304	0	0
ARP 17	T	SE	P. gingivalis	8639763	8069639	0.934	34	0	22	18	74.1667	Yes	0.0006X	0.0238X	0.0006	0	1.8888	0.000208339	0	0
ARP 27	S	SE	P. gingivalis	7642968	6879947	0.9001	136	0	105	91	71.0549	Yes	0.0027X	0.0535X	0.0027	0	1.4945	0.00119064	0	0
ARP 16	T	SE	P. gingivalis	10541297	10143352	0.9622	145	0	104	89	70.9326	Yes	0.0027X	0.0529X	0.0026	0	1.6292	0.000844298	0	0
ARP 15	T	PE	P. gingivalis	10395922	9665867	0.9297	2600	0.0002	153	149	39.5235	Yes	0.0025X	0.0547X	0.0023	0	17.4496	0.00143325	0	0
ARP 14	T	SE	P. gingivalis	10421456	10227281	0.9813	277	0	112	91	72.0659	Yes	0.0028X	0.0527X	0.0028	0	3.0439	0.000873199	0	0
ARP 10	T	SE	P. gingivalis	9556608	9457388	0.9896	375	0	5	5	72.8	No	0.0002X	0.0124X	0.0002	0	75	5.23198e-05	0	0
ARP 12	T	SE	P. gingivalis	8563068	8081224	0.9437	37	0	1	1	67	No	0X	0.0053X	0	0	37	1.16781e-05	0	0
ARP 9	T	PE	P. gingivalis	10366877	9729140	0.9384	17354	0.0017	10992	10519	38.7662	Yes	0.1732X	0.5315X	0.1347	0.0021	1.6497	0.101467	8	13
ARP 26	S	PE	P. gingivalis	8999548	8382949	0.9314	13288	0.0015	7806	7055	37.2958	Yes	0.1117X	0.649X	0.0583	0.0063	1.8834	0.0783928	40	17
ARP 11	T	PE	P. gingivalis	72232292	56356336	0.7802	52554	0.0009	17782	12008	37.2807	Yes	0.1901X	0.9035X	0.103	0.0092	4.3765	0.0166241	99	59
ARP 25	S	SE	P. gingivalis	6276063	5844779	0.9312	184	0	142	125	71.8	Yes	0.0038X	0.0627X	0.0038	0	1.472	0.00199169	0	0
ARP 8	T	PE	P. gingivalis	9226004	8896910	0.9643	14568	0.0016	10615	10219	44.088	Yes	0.1913X	0.6709X	0.1335	0.005	1.4255	0.110763	40	16
ARP 7	T	PE	P. gingivalis	8696577	8307841	0.9553	50591	0.006	33975	31588	40.0329	Yes	0.537X	1.5434X	0.2913	0.0181	1.6015	0.363223	198	174
ARP 6	T	SE	P. gingivalis	8380223	7948007	0.9484	165	0	92	79	71.8101	Yes	0.0024X	0.0593X	0.002	0	2.0886	0.000942696	0	0
ARP 24	S	SE	P. gingivalis	6643968	6100849	0.9182	642	0.0001	540	476	71.9181	Yes	0.0145X	0.1216X	0.0143	0	1.3487	0.00716439	0	0
ARP 23	S	SE	P. gingivalis	7612937	7337871	0.9638	1152	0.0001	858	762	72.3202	Yes	0.0234X	0.1601X	0.0221	0	1.5118	0.0100093	0	0
ARP 22	S	SE	P. gingivalis	6676754	6077284	0.9102	60	0	40	36	71.7778	Yes	0.0011X	0.0331X	0.0011	0	1.6666	0.000539184	0	0
ARP 5	T	PE	P. gingivalis	92029333	77766893	0.845	230117	0.0029	138225	28844	34.2039	Yes	0.4189X	1.3965X	0.2196	0.0171	7.9779	0.0313422	232	82
ARP 39	S	SE	P. gingivalis	8288014	6461832	0.7796	25	0	10	7	73.8571	No	0.0002X	0.0148X	0.0002	0	3.5714	8.44593e-05	0	0
ARP 38	S	SE	P. gingivalis	7232609	7076182	0.9783	148	0	48	41	71.6585	Yes	0.0012X	0.0353X	0.0012	0	3.6097	0.000566877	0	0
ARP 29	S	SE	P. gingivalis	6624608	6161031	0.93	50	0	23	19	72	Yes	0.0006X	0.0241X	0.0006	0	2.6315	0.000286809	0	0
ARP 37	S	SE	P. gingivalis	8160682	7807750	0.9567	72	0	24	17	73.8235	Yes	0.0005X	0.0231X	0.0005	0	4.2352	0.000208316	0	0
ARP 36	S	PE	P. gingivalis	10150353	9545083	0.9403	4642	0.0004	912	896	38.192	Yes	0.0145X	0.1299X	0.0134	0	5.1808	0.00882728	0	0
ARP 4	T	PE	P. gingivalis	10126316	9149612	0.9035	3252	0.0003	1373	973	38.0699	Yes	0.0157X	0.1302X	0.0151	0	3.3422	0.00960863	0	0
ARP 3	T	PE	P. gingivalis	9589718	9099396	0.9488	5069	0.00055707	2739	2635	39.2152	Yes	0.0439X	0.2136X	0.0422	0	1.9237	0.0274773	0	0
ARP 2	T	PE	P. gingivalis	8962934	8201534	0.915	26694	0.0032	16391	14226	36.9739	Yes	0.2234X	0.9215X	0.1182	0.0099	1.8764	0.15872	88	51
ARP 35	S	PE	P. gingivalis	9391030	8974921	0.9556	11843	0.0013	5810	5422	38.1138	Yes	0.0878X	0.5054X	0.0539	0.0029	2.1842	0.0577359	14	41
ARP 1	T	SE	P. gingivalis	7085101	6688697	0.944	57	0	16	14	72	No	0.0004X	0.0207X	0.0004	0	4.0714	0.000197598	0	0
ARP 32	S	SE	P. gingivalis	10720154	10627781	0.9913	488	0	7	7	72.4286	No	0.0002X	0.0147X	0.0002	0	69.7142	6.52976e-05	0	0
Eneg1	N	PE	T. forsynthia	497908	163068	0.3275	5	0	2	2	143.5	No	0.0001X	0.0092X	0.0001	0	2.5	0.000401681	0	0
Eneg2	N	PE	T. forsynthia	386449	152368	0.3942	8	0	0	0	There were no unique mapped reads	BAM file was empty, truncated, or not generated	N/A	N/A	N/A	N/A	N/A	0	N/A	N/A
libneg	N	PE	T. forsynthia	373696	95122	0.2545	0	0	0	0	There were no unique mapped reads	BAM file was empty, truncated, or not generated	N/A	N/A	N/A	N/A	N/A	0	N/A	N/A
libneg2	N	SE	T. forsynthia	4796495	4736576	0.9875	14	0	6	1	76	No	0X	0.0047X	0	0	14	2.08486e-05	0	0
libneg3	N	SE	T. forsynthia	6493195	6294988	0.9694	8	1.27085e-06	8	1	76	No	0X	0.0047X	0	0	8	1.54007e-05	0	0
neg3	N	PE	T. forsynthia	8472534	7810350	0.9218	420	0	257	83	40.6145	Yes	0.001X	0.0321X	0.001	0	5.0602	0.000979636	0	0
neg1	N	PE	T. forsynthia	789571	596214	0.7551	82	0.0001	65	43	38.5581	Yes	0.0005X	0.0221X	0.0005	0	1.9069	0.005446	0	0
neg2	N	PE	T. forsynthia	2212946	734429	0.3318	2697	0.0036	2265	259	40.6525	Yes	0.0031X	0.0556X	0.0031	0	10.4131	0.0117039	0	0
ARP 20	T	SE	T. forsynthia	9674263	9307584	0.962	601	0	302	260	72.4731	Yes	0.0055X	0.1224X	0.0039	0.0002	2.3115	0.00268754	0	1
ARP 19	T	SE	T. forsynthia	10765422	9718642	0.9027	123441	0.0127	107331	102745	38.8187	Yes	1.1712X	1.2485X	0.6171	0.0162	1.2014	0.954398	47	14
ARP 34	S	SE	T. forsynthia	9974471	9330656	0.9354	3969	0.0004	3619	3067	71.5915	Yes	0.0645X	0.2611X	0.0608	0	1.294	0.0307485	0	0
ARP 28	S	SE	T. forsynthia	12031853	11831703	0.9833	1469	0.0001	1199	1044	71.3812	Yes	0.0219X	0.1494X	0.0214	0	1.407	0.00867697	0	0
ARP 30	S	PE	T. forsynthia	84769767	30715800	0.3623	141824	0.0046	115032	9936	38.7377	Yes	0.113X	0.3437X	0.105	0	14.2737	0.0117212	0	0
ARP 18	T	PE	T. forsynthia	10192831	9776418	0.9591	61589	0.0062	53402	51602	38.5658	Yes	0.5844X	0.8466X	0.4068	0.0017	1.1935	0.506258	5	0
ARP 33	S	SE	T. forsynthia	8166313	7625946	0.9338	793	0.0001	663	567	72.5855	Yes	0.0121X	0.1434X	0.0105	0.0002	1.3985	0.00694316	0	0
ARP 13	T	SE	T. forsynthia	7434592	7156468	0.9625	1033	0.0001	882	726	72.4353	Yes	0.0154X	0.1262X	0.0151	0	1.4228	0.00976516	0	0
ARP 31	S	PE	T. forsynthia	96739684	40834098	0.4221	284041	0.0069	213776	117507	41.4013	Yes	1.4286X	1.6299X	0.6255	0.0543	2.4172	0.121467	181	637
ARP 21	S	PE	T. forsynthia	9941418	9073034	0.9126	15788	0.0017	13003	8683	34.8362	Yes	0.0888X	0.3093X	0.0828	0.0001	1.8182	0.0873417	1	0
ARP 17	T	SE	T. forsynthia	8639763	8069639	0.934	309	0	276	213	73.5164	Yes	0.0046X	0.068X	0.0046	0	1.4507	0.00246535	0	0
ARP 27	S	SE	T. forsynthia	7642968	6879947	0.9001	4154	0.0006	3791	3300	71.4085	Yes	0.0692X	0.2696X	0.0653	0	1.2587	0.0431769	1	0
ARP 16	T	SE	T. forsynthia	10541297	10143352	0.9622	3150	0.0003	2843	2426	71.305	Yes	0.0508X	0.2323X	0.0481	0	1.2984	0.0230142	0	0
ARP 15	T	PE	T. forsynthia	10395922	9665867	0.9297	2898	0.0002	411	392	38.9719	Yes	0.0045X	0.0699X	0.0043	0	7.3928	0.00377071	0	1
ARP 14	T	SE	T. forsynthia	10421456	10227281	0.9813	571	0	407	352	71.9574	Yes	0.0074X	0.0879X	0.0073	0	1.6221	0.00337765	0	0
ARP 10	T	SE	T. forsynthia	9556608	9457388	0.9896	426	0	80	76	71.6447	Yes	0.0016X	0.0404X	0.0016	0	5.6052	0.000795261	0	0
ARP 12	T	SE	T. forsynthia	8563068	8081224	0.9437	45	0	8	8	69.375	No	0.0002X	0.0128X	0.0002	0	5.625	9.34245e-05	0	0
ARP 9	T	PE	T. forsynthia	10366877	9729140	0.9384	313782	0.0322	274342	253358	39.6634	Yes	2.9509X	2.2991X	0.8117	0.2426	1.2384	2.44392	708	675
ARP 26	S	PE	T. forsynthia	8999548	8382949	0.9314	458838	0.0547	409503	362847	38.1118	Yes	4.0608X	2.8921X	0.8407	0.4281	1.2645	4.03184	1527	848
ARP 11	T	PE	T. forsynthia	72232292	56356336	0.7802	1224273	0.0217	1013047	644660	37.73	Yes	7.1422X	5.0015X	0.8441	0.7046	1.899	0.892482	4395	8439
ARP 25	S	SE	T. forsynthia	6276063	5844779	0.9312	1817	0.0003	1558	1296	71.6535	Yes	0.0273X	0.1671X	0.0266	0	1.402	0.0206499	0	0
ARP 8	T	PE	T. forsynthia	9226004	8896910	0.9643	242140	0.0272	214244	203395	45.0032	Yes	2.6879X	2.153X	0.7945	0.1939	1.1904	2.20458	879	264
ARP 7	T	PE	T. forsynthia	8696577	8307841	0.9553	1073184	0.1291	950392	808211	41.4055	Yes	9.8266X	5.9292X	0.855	0.7919	1.3278	9.29344	8452	982
ARP 6	T	SE	T. forsynthia	8380223	7948007	0.9484	7097	0.0008	6496	5638	72.1442	Yes	0.1194X	0.3557X	0.1096	0	1.2587	0.0672774	0	0
ARP 24	S	SE	T. forsynthia	6643968	6100849	0.9182	5891	0.0009	5372	4721	71.8373	Yes	0.0996X	0.3249X	0.0921	0	1.2478	0.0710569	0	0
ARP 23	S	SE	T. forsynthia	7612937	7337871	0.9638	45393	0.0061	42675	37820	72.6545	Yes	0.8069X	0.9871X	0.5156	0.0046	1.2002	0.496786	5	0
ARP 22	S	SE	T. forsynthia	6676754	6077284	0.9102	2023	0.0003	1833	1579	71.6232	Yes	0.0332X	0.1843X	0.0323	0	1.2811	0.0236492	0	0
ARP 5	T	PE	T. forsynthia	92029333	77766893	0.845	7037032	0.0904	6191268	1158146	35.4786	Yes	12.0654X	6.968X	0.8432	0.8052	6.0761	1.25845	9358	924
ARP 39	S	SE	T. forsynthia	8288014	6461832	0.7796	167	0	125	68	72.5735	Yes	0.0014X	0.0386X	0.0014	0	2.4558	0.000820462	0	0
ARP 38	S	SE	T. forsynthia	7232609	7076182	0.9783	974	0.0001	824	671	71.918	Yes	0.0142X	0.1195X	0.014	0	1.4515	0.00927743	0	0
ARP 29	S	SE	T. forsynthia	6624608	6161031	0.93	277	0	229	186	71.629	Yes	0.0039X	0.0627X	0.0039	0	1.4892	0.00280771	0	0
ARP 37	S	SE	T. forsynthia	8160682	7807750	0.9567	182	0	126	98	71.7041	Yes	0.0021X	0.0458X	0.002	0	1.8571	0.00120088	0	0
ARP 36	S	PE	T. forsynthia	10150353	9545083	0.9403	33393	0.0034	26346	25630	39.9183	Yes	0.3004X	0.5767X	0.2488	0.0003	1.3028	0.252504	1	0
ARP 4	T	PE	T. forsynthia	10126316	9149612	0.9035	24693	0.0026	20565	14511	38.7503	Yes	0.1651X	0.4164X	0.1486	0	1.7016	0.1433	0	0
ARP 3	T	PE	T. forsynthia	9589718	9099396	0.9488	17182	0.0018	13910	13489	36.4647	Yes	0.1444X	0.3979X	0.13	0.0002	1.2737	0.140661	2	1
ARP 2	T	PE	T. forsynthia	8962934	8201534	0.915	570761	0.0695	504489	425084	37.5685	Yes	4.6895X	3.2413X	0.8393	0.5263	1.3427	4.74269	2426	1198
ARP 35	S	PE	T. forsynthia	9391030	8974921	0.9556	494746	0.0551	438872	395817	38.8432	Yes	4.5147X	3.205X	0.8378	0.4979	1.2499	4.21484	2221	899
ARP 1	T	SE	T. forsynthia	7085101	6688697	0.944	505	0	402	348	71.9856	Yes	0.0074X	0.0859X	0.0073	0	1.4511	0.00491172	0	0
ARP 32	S	SE	T. forsynthia	10720154	10627781	0.9913	536	0	70	55	71.0545	Yes	0.0011X	0.0338X	0.0011	0	9.7454	0.000513052	0	0

## Sheet: SuppTable 5
Table S5. Pairwise Wilcoxon tests of significance for proportion of reads mapping among reference genomes with Benjamini & Hochberg (1995) correction method.
Comparison	P value
F. nucleatum - P. gingivalis	0.462
F. nucleatum - T. pallidum	0
F. nucleatum - M. tuberculosis	0.099
F. nucleatum - T. forsynthia	0.001
P. gingivalis - T. pallidum	0
P. gingivalis - M. tuberculosis	0.016
P. gingivalis - T. forsynthia	0
T. pallidum - M. tuberculosis	0
T. pallidum - T. forsynthia	0
M. tuberculosis - T. forsynthia	0.023

## Sheet: SuppTable 6
Table S6. rpoB2 qPCR results. All samples were ran in duplicate.
Sample Type	Sample Name	Replicate	Cq	Call	Cq Mean	Cq Error	Dye	Slope	EPF
Calculus	ARP 1 T	1	-	Negative	-	-	FAM	0	0.04
Calculus	ARP 1 T	2	-	Negative	-	-	FAM	0	0.03
Calculus	ARP 10 T	1	-	Negative	-	-	FAM	0	0.04
Calculus	ARP 10 T	2	-	Negative	-	-	FAM	0	0.05
Calculus	ARP 11 T	1	-	Negative	-	-	FAM	0	0.03
Calculus	ARP 11 T	2	-	Negative	-	-	FAM	0	0.01
Calculus	ARP 12 T	1	-	Negative	-	-	FAM	0	0.02
Calculus	ARP 12 T	2	-	Negative	-	-	FAM	0	0.02
Calculus	ARP 13 T	1	-	Negative	-	-	FAM	0	0.01
Calculus	ARP 13 T	2	-	Negative	-	-	FAM	0	0.02
Calculus	ARP 14 T	1	-	Negative	-	-	FAM	0	0.01
Calculus	ARP 14 T	2	-	Negative	-	-	FAM	0	0.03
Calculus	ARP 15 T	1	-	Negative	-	-	FAM	0	0.02
Calculus	ARP 15 T	2	-	Negative	-	-	FAM	0	0.03
Calculus	ARP 16 T	1	-	Negative	-	-	FAM	0	0.05
Calculus	ARP 16 T	2	-	Negative	-	-	FAM	0	0.03
Calculus	ARP 17 T	1	-	Negative	-	-	FAM	0	0.05
Calculus	ARP 17 T	2	-	Negative	-	-	FAM	0	0.06
Calculus	ARP 18 T	1	-	Negative	-	-	FAM	0	0.03
Calculus	ARP 18 T	2	-	Negative	-	-	FAM	0	0.05
Calculus	ARP 19 T	1	-	Negative	-	-	FAM	0	0.01
Calculus	ARP 19 T	2	-	Negative	-	-	FAM	0	0.02
Calculus	ARP 2 T	1	-	Negative	-	-	FAM	0	0.01
Calculus	ARP 2 T	2	-	Negative	-	-	FAM	0	0.01
Calculus	ARP 20 T	1	-	Negative	-	-	FAM	0	0.05
Calculus	ARP 20 T	2	-	Negative	-	-	FAM	0	0.07
Calculus	ARP 3 T	1	-	Negative	-	-	FAM	0	0.01
Calculus	ARP 3 T	2	-	Negative	-	-	FAM	0	0.01
Calculus	ARP 4 T	1	-	Negative	-	-	FAM	0	0.03
Calculus	ARP 4 T	2	-	Negative	-	-	FAM	0	0.06
Calculus	ARP 5 T	1	-	Negative	-	-	FAM	0	0.03
Calculus	ARP 5 T	2	-	Negative	-	-	FAM	0	0.02
Calculus	ARP 6 T	1	-	Negative	-	-	FAM	0	0.03
Calculus	ARP 6 T	2	-	Negative	-	-	FAM	0	0.02
Calculus	ARP 7 T	1	-	Negative	-	-	FAM	0	0.05
Calculus	ARP 7 T	2	-	Negative	-	-	FAM	0	0.03
Calculus	ARP 8 T	1	-	Negative	-	-	FAM	0	0.02
Calculus	ARP 8 T	2	-	Negative	-	-	FAM	0	0
Calculus	ARP 9 T	1	-	Negative	-	-	FAM	0	0.03
Calculus	ARP 9 T	2	-	Negative	-	-	FAM	0	0.03
Calculus	ARP 31 S	1	-	Negative	-	-	FAM	0	0
Calculus	ARP 31 S	2	-	Negative	-	-	FAM	0	0.01
Positive	Std 6 (0.00005 ng/ul)	1	31.46	Positive	31.46	0	FAM	0.34	4.17
Positive	Std 6 (0.00005 ng/ul)	2	31.69	Positive	31.69	0	FAM	0.34	4.19
Positive	Std 6 (0.00005 ng/ul)	1	34.85	Positive	34.85	0	FAM	0.33	3.63
Positive	Std 6 (0.00005 ng/ul)	2	34.21	Positive	34.21	0	FAM	0.33	3.75
Positive	Std 4 (0.005 ng/ul	1	27.34	Positive	27.34	0	FAM	0.34	4.95
Positive	Std 4 (0.005 ng/ul	2	27.09	Positive	27.09	0	FAM	0.33	4.81
Positive	Std 4 (0.005 ng/ul	1	24.8	Positive	24.8	0	FAM	0.35	4.78
Positive	Std 4 (0.005 ng/ul	2	24.86	Positive	24.86	0	FAM	0.34	4.68
Positive	Std 2 (0.5ng/ul)	1	17.82	Positive	17.82	0	FAM	0.35	5.1
Positive	Std 2 (0.5ng/ul)	2	17.73	Positive	17.73	0	FAM	0.35	5.14
Positive	Std 2 (0.5ng/ul)	1	18.56	Positive	18.56	0	FAM	0.35	5.67
Positive	Std 2 (0.5ng/ul)	2	18.86	Positive	18.86	0	FAM	0.34	5.6
Negative	Neg6	1	-	Negative	-	-	FAM	0	0.01
Negative	Neg6	2	-	Negative	-	-	FAM	0	0
Negative	Neg5	1	-	Negative	-	-	FAM	0	0.02
Negative	Neg5	2	-	Negative	-	-	FAM	0	0.02
Negative	Neg4	1	-	Negative	-	-	FAM	0	0.04
Negative	Neg4	2	-	Negative	-	-	FAM	0	0.04
Negative	Neg3	1	-	Negative	-	-	FAM	0	0
Negative	Neg3	2	-	Negative	-	-	FAM	0	0.01
Negative	Neg2	1	-	Negative	-	-	FAM	0	0.03
Negative	Neg2	2	-	Negative	-	-	FAM	0	0.02
Negative	Neg1	1	-	Negative	-	-	FAM	0	0.01
Negative	Neg1	2	-	Negative	-	-	FAM	0	0.06
qPCR neg	Neg	1	-	Negative	-	-	FAM	0	0
qPCR neg	Neg	2	-	Negative	-	-	FAM	0	0
qPCR neg	Neg	1	-	Negative	-	-	FAM	0	0.02
Bone+	64U	1	40.88	Positive	40.88	0	FAM	0.31	2.04
Bone+	64U	2	-	Negative	-	-	FAM	0	0.01
Bone+	58U	1	39.36	Positive	39.36	0	FAM	0.31	2.48
Bone+	58U	2	36.9	Positive	36.9	0	FAM	0.26	2.64
Bone+	54U	1	30.88	Positive	30.88	0	FAM	0.34	4.23
Bone+	54U	2	31.39	Positive	31.39	0	FAM	0.35	4.2
Bone+	54U	1	30.02	Positive	30.02	0	FAM	0.34	4.27
Bone+	54U	2	30.06	Positive	30.06	0	FAM	0.32	4.04

## Sheet: SuppTable 7
Table S7. IS6110 qPCR results. All samples were ran in duplicate.
Sample Type	Sample Name	Replicate	Cq	Call	Cq Mean	Cq Error	Dye	Slope	EPF
Calculus	ARP 9 T	1	-	Negative	-	-	FAM	0	0.03
Calculus	ARP 9 T	2	36.45	Positive	36.45	0	FAM	0.33	3.68
Calculus	ARP 8 T	1	-	Negative	-	-	FAM	0	0
Calculus	ARP 8 T	2	-	Negative	-	-	FAM	0	0.02
Calculus	ARP 7 T	1	-	Negative	-	-	FAM	0	0.03
Calculus	ARP 7 T	2	-	Negative	-	-	FAM	0	0.03
Calculus	ARP 6 T	1	-	Negative	-	-	FAM	0	0.02
Calculus	ARP 6 T	2	-	Negative	-	-	FAM	0	0.02
Calculus	ARP 5 T	1	-	Negative	-	-	FAM	0	0.02
Calculus	ARP 5 T	2	-	Negative	-	-	FAM	0	0.03
Calculus	ARP 4 T	1	-	Negative	-	-	FAM	0	0
Calculus	ARP 4 T	2	-	Negative	-	-	FAM	0	0
Calculus	ARP 3 T	1	-	Negative	-	-	FAM	0	0
Calculus	ARP 3 T	2	-	Negative	-	-	FAM	0	0.01
Calculus	ARP 20 T	1	-	Negative	-	-	FAM	0	0
Calculus	ARP 20 T	2	-	Negative	-	-	FAM	0	0.01
Calculus	ARP 2 T	1	-	Negative	-	-	FAM	0	0.03
Calculus	ARP 2 T	2	-	Negative	-	-	FAM	0	0.03
Calculus	ARP 19 T	1	-	Negative	-	-	FAM	0	0.01
Calculus	ARP 19 T	2	-	Negative	-	-	FAM	0	0
Calculus	ARP 18 T	1	38.57	Positive	38.57	0	FAM	0.33	3.01
Calculus	ARP 18 T	2	36.21	Positive	36.21	0	FAM	0.31	3.65
Calculus	ARP 17 T	1	-	Negative	-	-	FAM	0	0.01
Calculus	ARP 17 T	2	-	Negative	-	-	FAM	0	0
Calculus	ARP 16 T	1	-	Negative	-	-	FAM	0	0.01
Calculus	ARP 16 T	2	-	Negative	-	-	FAM	0	0.02
Calculus	ARP 15 T	1	-	Negative	-	-	FAM	0	0.01
Calculus	ARP 15 T	2	-	Negative	-	-	FAM	0	0.03
Calculus	ARP 14 T	1	-	Negative	-	-	FAM	0	0
Calculus	ARP 14 T	2	-	Negative	-	-	FAM	0	0.04
Calculus	ARP 13 T	1	-	Negative	-	-	FAM	0	0.03
Calculus	ARP 13 T	2	-	Negative	-	-	FAM	0	0
Calculus	ARP 12 T	1	-	Negative	-	-	FAM	0	0.01
Calculus	ARP 12 T	2	-	Negative	-	-	FAM	0	0
Calculus	ARP 11 T	1	-	Negative	-	-	FAM	0	0.04
Calculus	ARP 11 T	2	-	Negative	-	-	FAM	0	0.01
Calculus	ARP 10 T	1	-	Negative	-	-	FAM	0	0.02
Calculus	ARP 10 T	2	-	Negative	-	-	FAM	0	0
Calculus	ARP 1 T	1	42.23	Positive	42.23	0	FAM	0.34	1.77
Calculus	ARP 1 T	2	35.42	Positive	35.42	0	FAM	0.32	3.95
Calculus	ARP 31 S	1	-	Negative	-	-	FAM	0	0
Calculus	ARP 31 S	2	-	Negative	-	-	FAM	0	0
Positive	Std 6 (0.00005 ng/ul)	1	30.41	Positive	30.41	0	FAM	0.29	5.57
Positive	Std 6 (0.00005 ng/ul)	2	30.35	Positive	30.35	0	FAM	0.29	5.66
Positive	Std 4 (0.005 ng/ul	1	23.29	Positive	23.29	0	FAM	0.27	6.98
Positive	Std 4 (0.005 ng/ul	2	23.93	Positive	23.93	0	FAM	0.28	6.99
Positive	Std 3 (0.05ng/ul)	1	12.06	Positive	12.06	0	FAM	0.35	8.11
Positive	Std 2 (0.5ng/ul)	1	13.33	Positive	13.33	0	FAM	0.34	9.17
Positive	Std 2 (0.5ng/ul)	2	13.38	Positive	13.38	0	FAM	0.34	9.13
Positive	Std 2 (0.5ng/ul)	1	13.63	Positive	13.63	0	FAM	0.36	8.05
Positive	Std 2 (0.5ng/ul)	2	13.88	Positive	13.88	0	FAM	0.36	8.11
Positive	Std 1 (5ng/ul)	1	9.75	Positive	9.75	0	FAM	0.36	9.55
Positive	Std 1 (5ng/ul)	2	9.73	Positive	9.73	0	FAM	0.35	9.51
Negative	Neg6	1	-	Negative	-	-	FAM	0	0
Negative	Neg6	2	-	Negative	-	-	FAM	0	0.02
Negative	Neg5	1	-	Negative	-	-	FAM	0	0.01
Negative	Neg5	2	-	Negative	-	-	FAM	0	0.01
Negative	Neg4	1	-	Negative	-	-	FAM	0	0.01
Negative	Neg4	2	-	Negative	-	-	FAM	0	0.02
Negative	Neg3	1	-	Negative	-	-	FAM	0	0.01
Negative	Neg3	2	-	Negative	-	-	FAM	0	0.02
Negative	Neg2	1	-	Negative	-	-	FAM	0	0.02
Negative	Neg2	2	-	Negative	-	-	FAM	0	0.03
Negative	Neg1	1	-	Negative	-	-	FAM	0	0
Negative	Neg1	2	-	Negative	-	-	FAM	0	0.03
qPCR neg	Neg	1	-	Negative	-	-	FAM	0	0
qPCR neg	Neg	2	-	Negative	-	-	FAM	0	0.02
qPCR neg	Neg	1	35.23	Positive	35.23	0	FAM	0.38	4.45
Bone+	64U	1	36.01	Positive	36.01	0	FAM	0.07	0.86
Bone+	64U	2	43.68	Positive	43.68	0	FAM	0.05	0.34
Bone+	58U	1	42	Positive	42	0	FAM	0.06	0.45
Bone+	58U	2	39.81	Positive	39.81	0	FAM	0.05	0.47
Bone+	54U	1	28.35	Positive	28.35	0	FAM	0.11	1.56
Bone+	54U	2	28.71	Positive	28.71	0	FAM	0.12	1.62
Bone+	54U	1	28.22	Positive	28.22	0	FAM	0.08	1.22
Bone+	54U	2	28.36	Positive	28.36	0	FAM	0.09	1.32

## Sheet: SuppTable 8
Table S8. MTBC-genome captured data mapped to the ancestral MTBC reference genome (Comas et al. 2010).
Sample	Description	Capture Experiment	Total Reads	Analysis-ready reads (trimmed and merged)	Proportion of reads kept after trimming and merging	Mapped reads	Q37 mapped reads	Unique Q37 mapped reads	Average length of mapped reads	Potential Non-MTBC Reads Identified with BLASTN	Post-BLASTN Filtering Unique Q37 Mapped Reads	Mean coverage	Std dev of mean coverage	% reference covered >= 1X	% reference covered >= 5X	Cluster factor	% endogenous DNA
54U	Positive control	1	28565744	27337761	0.957	25071783	23918097	2726439	62.7213	6524	2719915	38.7635X	27.486X	0.9651	0.9137	9.22	9.95
LibNeg15	Library negative	1	347302	282569	0.8136	88848	88499	44	48.2727	2	42	0.0005X	0.0236X	0.0004	0	2115.43	0.02
LibNeg50	Library negative	1	73721	67235	0.912	45503	44157	101	49.703	6	95	0.0011X	0.0349X	0.0011	0	478.98	0.15
ARP 9 T	ARP sample	1	18550188	15370913	0.8286	3142484	2100288	3241	49.1105	N/A	N/A	0.0361X	1.3336X	0.0043	0.0011	N/A	N/A
ARP 1 T	ARP sample	1	24508357	23213515	0.9471	11415636	8786346	19262	51.6972	N/A	N/A	0.2257X	2.5334X	0.1256	0.0028	N/A	N/A
64U	Positive control	2	15271247	9549339	0.6253	6116894	5750076	187327	54.0065	1926	185401	2.2932X	2.8482X	0.734	0.1512	33	1.95
TLneg	Library negative	2	58610	713	0.0121	0	0	0	N/A	0	0	N/A	N/A	N/A	N/A	N/A	0
TEneg	Extraction negative	2	93378	40705	0.4359	199	146	12	50.75	12	0	0.0001X	0.0267X	0	0	N/A	0
ARP 31 S	ARP sample	2	8281633	6206833	0.7494	113957	96715	81	62.8765	80	1	0.0012X	0.0834X	0.0003	0.0001	113957	0.01
ARP 5 T	ARP sample	2	93530094	67648301	0.7232	1044496	850468	137	63.635	126	11	0.002X	0.1601X	0.0005	0.0001	94954.2	0.01
ARP 18 T	ARP sample	2	162796769	119581980	0.7345	4641755	3624681	725	61.2731	570	155	0.0101X	0.5204X	0.0024	0.0004	29946.8	0.01
ARP 3 T	ARP sample	2	64834272	54915975	0.847	185445	86197	1202	44.7163	1073	129	0.0122X	0.6554X	0.0016	0.0005	1437.56	0.01
ARP 9 T	ARP sample	2	7515949	5518550	0.7342	377889	250040	1784	48.5364	N/A	N/A	0.0196X	0.889X	0.002	0.0007	N/A	N/A
ARP 1 T	ARP sample	2	24168968	11954670	0.4946	203025	131829	2141	70.4974	N/A	N/A	0.0342X	1.5367X	0.0036	0.0008	N/A	N/A
ARP 9 T	ARP sample	1+2 (combined data)	26066137	20889463	0.801402	3520373	2350328	5025	97.6469	4715	310	0.0033X	0.102X	0.0023	0.0001	11356.1	0.01
ARP 1 T	ARP sample	1+2 (combined data)	48677325	35168185	0.722476	11618661	8918175	21403	122.195	9174	12229	0.1436X	0.4769X	0.1245	0.0004	950.1	0.04

## Sheet: SuppTable 9
Table S9. Homozygous SNPs identified for MTBC in ARP 1 T.
Position	Ref Allele	Alternate Allele
95643	C	A
1291790	C	G
1446774	C	A
1474752	T	TG
1474760	A	G
1651186	G	A
2769933	C	T
2897192	C	G
3018803	A	G
3408779	G	A
4321210	G	A
	Capture Experiment 1
	Capture Experiment 2

[truncated: 1 more sheets: SuppTable 10]
